# Supplementary material for: Endophytic Colonization of Beauveria bassiana Enhances Drought Stress Tolerance in Tomato via “Water Spender” Pathway
Source: Int J Mol Sci. 2024 Nov 7;25(22):11949. doi: 10.3390/ijms252211949 (PMC11594164; doi:10.3390/ijms252211949)
Supplement: Supplementary file 1 [file ijms-25-11949-s001.zip]

Archive with 1 entries (1 files):
- ijms-3285278-supplementary.pdf
